# Supplementary material for: Optimal-Foraging Predator Favors Commensalistic Batesian Mimicry
Source: PLoS One. 2008 Oct 15;3(10):e3411. doi: 10.1371/journal.pone.0003411 (PMC2565832; doi:10.1371/journal.pone.0003411)
Supplement: Supporting Information S1 — This archive contains source code files of the simulation model used in the manuscript by Honma et al. (2008). For users of MS Windows, please compile honma2008.dpr with Borland Delphi. About free versions of Delphi, please refer to the following site. http://cc.codegear.com/free/delphi For users of ther Operating systems (Linux, FreeBSD, MacOS/OSX, OS/2), please compile honma2008.pas with Free Pascal. Free Pascal Compiler is freely downloadable from the following site. http://www.freepascal.org/ Contents 1. honma2008.dpr Pascal code file for Borland Delphi (ver.5 or later). 2. honma2008.pas Pascal code file for Free Pascal (ver.2 or later). 3. random.pas/randomfp.pas Pascal unit files coding the Mersenne Twister random generator. Random.pas for Delphi and randomfp.pas for Free Pascal. These source codes is based on that by H.Yamamoto. http://www.asahi-net.or.jp/jz6h-ymmt/download/MTmain.pas 4. params.txt Text file including parameters of the simulateion. This file is used in execution of the compiled binary. (0.01 MB ZIP) [file pone.0003411.s002.zip › honma2008/honma2008(3)/honma2008.pas]

program honma2008;

{$mode objfpc}{$H+}

uses
  {$IFDEF UNIX}{$IFDEF UseCThreads}
  cthreads,
  {$ENDIF}{$ENDIF}
  Classes, SysUtils, Math, CustApp
  { you can add units after this }, randomfp;

type

  { TMyApplication }

  TMyApplication = class(TCustomApplication)
  protected
    procedure DoRun; override;
  public
    constructor Create(TheOwner: TComponent); override;
    destructor Destroy; override;
    procedure WriteHelp; virtual;
  end;

{ TMyApplication }


var
   Intervals:  array [0..999] of integer;//Time schedule

   i,                   // For loop counter
   Replication,         // The number of replication
   NumOfIntervals,      // The number of interval
   NumModel,NumMimic,   // The number of model/mimic
   DecMaking            // Decision making,0:linear, 1:threshold, 2:0/1
   : integer;

   X,
   Xmo, Xmi,            // Value of model/mimic
   PHI,                 // Forgetting rate
   E,                   // Estimated value of model/mimic complex
   Wmo, Wmi,            // Learning Rate of model/mimic
   P0,                  // Initial attacking probability
   Pasymp,             // Asymptote level of prey estimation
   Dmo, Dmi,            // Density of model/mimic
   Tval,                // Threshold value (alternative prey)
   Mp, SDp              // Mean and SD of attacked risk
   : double;

   Averaged: boolean;   // Calcuate mean attack prob. or not
   
   Res                  // array for replication results
   : array of double;

   //SETTING INITIAL PARAMETERS
   procedure SetParams;
   var ParamList: TStringList;
       tmpRate: double;
       VariableRate, ExeName: string;
   begin
      //Error handling: absence of command line arguements
      ExeName:=ExtractFileName(ChangeFileExt(ParamStr(0),''));
      if ParamCount<5 then
      begin
         Writeln('(Usage) '+ExeName+' <Xmo> <Xmi> <Dmo> <Dmi> <Threshold> (/m)');
         Writeln('        Xmo, Xmi: Value of model/mimic');
         Writeln('        Rmo, Rmi: Density of model/mimic');
         Writeln('        /m: Display averaged attacking probability and its StdDev');
         Writeln('');
         Writeln('(Example) '+ExeName+' 0.2 0.8 0.2 0.2 0.8');
         Writeln('             With highly edible mimics,');
         Writeln('             Densities both model and mimic are 0.2,');
         Writeln('             Alternative preys exist rather abundantly.');
         Exit;
      end;

      //Error handling: absence of parameter file
      if not FileExists('params.txt') then
      begin
         Writeln('File "params.txt" does not exist.');
         Exit;
      end;

      //Reading from commandline arguments
      Xmo:=StrToFloat(ParamStr(1));
      Xmi:=StrToFloat(ParamStr(2));
      Dmo:=StrToFloat(ParamStr(3));
      Dmi:=StrToFloat(ParamStr(4));
      Tval:=StrToFloat(ParamStr(5));
      if ParamCount>5 then
      if ParamStr(6)='/m' then
         Averaged:=True
      else
         Averaged:=False;


      //Reading from a file "param.txt"
      ParamList:=TStringList.Create;
      ParamList.LoadFromFile('params.txt');
      Replication:=StrToInt(ParamList.Values['Replication']);
      NumOfIntervals:=StrToInt(ParamList.Values['NumOfIntervals']);
      tmpRate:=StrToFloat(ParamList.Values['LearningRate']);
      PHI:=StrToFloat(ParamList.Values['Phi']);
      VariableRate:=trim(ParamList.Values['VariableLearningRate']);
      P0:=StrToFloat(ParamList.Values['P0']);
      Pasymp:=StrToFloat(ParamList.Values['Pasymp']);
      DecMaking:=StrToInt(ParamList.Values['DecMaking']);
      ParamList.Free;

      SetLength(Res, Replication);

      //Calculating learning weight
      if VariableRate='1' then
      begin
         Wmi:=(0.5+ABS(Xmi-0.5))*tmpRate;
         Wmo:=(0.5+ABS(Xmo-0.5))*tmpRate;
      end
      else
      begin
         Wmi:=tmpRate;
         Wmo:=tmpRate;
      end;

      //Calculating numbers of model/mimic
      NumModel:=trunc(NumOfIntervals*Dmo);
      NumMimic:=trunc(NumOfIntervals*Dmi);

   end;

   //Calculation of Attacking Probability
   //according to the type of decision making
   function RenewAP:double;
   var tmpAP:double;
   begin
      //Linear decision making
      if DecMaking=0 then
      begin
         tmpAP:=(E-Tval)/(1-Tval);
         if tmpAP<0 then tmpAP:=0;
      end
      //
      else if DecMaking=1 then
      begin
         if E>Tval then tmpAP:=E else tmpAP:=0;
      end
      else
         if E>Tval then tmpAP:=1 else tmpAP:=0;

      Result:=tmpAP;
   end;

   //Making time schedule
   //Predators come face to preys according to this.
   procedure MakeSchedule;
   var
      j, k,
      tmpPoint:integer;
   begin
      //Initializing schedule
      for j:=0 to NumOfIntervals-1 do Intervals[j]:=0;

      //Putting models in the time line
      k:=0;
      while k<NumModel do
      begin
         tmpPoint:=trunc(genrand*(NumOfIntervals));
         if Intervals[tmpPoint]=0 then
         begin
            Intervals[tmpPoint]:=2; //The value 2 means model.
            Inc(k);
         end;
      end;

      //Putting mimics in the time line
      k:=0;
      while k<NumMimic do
      begin
         tmpPoint:=trunc(genrand*(NumOfIntervals));
         if Intervals[tmpPoint]=0 then
         begin
            Intervals[tmpPoint]:=1; //The value 1 means mimic.
            Inc(k);
         end;
      end;
   end;

   //The core part of this simulation model.
   //This routine codes one replication.
   //Return value is the attack probability at the end of time schedule.
   function OneTrial:double;
   var
      i,           //For loop counter
      Attacked,    //Count of attacked prey
      prey         //Species of prey
      : integer;

      AP : double; //Attacking probability
   begin

      //Initializing
      E:=P0;
      AP:=RenewAP;
      MakeSchedule;
      Attacked:=0;

      for i:=0 to NumOfIntervals-1 do
      begin

         prey:=Intervals[i];

         //Adopting learning rule
         if ((prey>0) and (genrand<AP)) then
         begin

            case prey of
               1: E:=E*(1-Wmi)+Xmi*Wmi;
               2: begin
                     E:=E*(1-Wmo)+Xmo*Wmo;
                     Inc(Attacked);        //Count the number of attacked models.
                  end;
            end;
         end;

         //Adopting forgetting rule
         E := E + PHI*(Pasymp - E);

         //Renewinf the attack probability
         AP:=RenewAP;

      end;

      //Setting return value
      Result:=Attacked/NumModel;

   end;
   
procedure TMyApplication.DoRun;
var
  ErrorMsg: String;
begin
  // quick check parameters
  ErrorMsg:=CheckOptions('h','help');
  if ErrorMsg<>'' then begin
    ShowException(Exception.Create(ErrorMsg));
    Halt;
  end;

  // parse parameters
  if HasOption('h','help') then begin
    WriteHelp;
    Halt;
  end;

  { add your program here }


  //Simulation starts from HERE.

  //Setting parameters
  SetParams;

  //Replicating simulations
  //And displaying resultant attack probability on standard output.

  //When required averaged attack prob.
  if Averaged then
  begin
     for i:=0 to Replication-1 do
        Res[i]:=OneTrial;
        
     //Calculation of mean and SD of attack probability
     Mp:=Mean(Res);
     X:=0;

     for i:=0 to Replication-1 do
        X:=X+sqr(Res[i]-Mp);
     SDp:=sqrt(X/(Replication-1));

     Writeln(FloatToStr(Mp)+#9+FloatToStrF(SDp,ffFixed,10,8));
  end
  else
  //When required displaying every result
  begin
     for i:=0 to Replication-1 do
        Writeln(FloatToStr(OneTrial));
  end;
  
  // stop program loop
  Terminate;
end;

constructor TMyApplication.Create(TheOwner: TComponent);
begin
  inherited Create(TheOwner);
  StopOnException:=True;
end;

destructor TMyApplication.Destroy;
begin
  inherited Destroy;
end;

procedure TMyApplication.WriteHelp;
begin
  { add your help code here }
  writeln('Usage: ',ExeName,' -h');
end;

var
  Application: TMyApplication;
begin
  Application:=TMyApplication.Create(nil);
  Application.Title:='My Application';
  Application.Run;
  Application.Free;
end.
