# Supplementary material for: Optimal-Foraging Predator Favors Commensalistic Batesian Mimicry
Source: PLoS One. 2008 Oct 15;3(10):e3411. doi: 10.1371/journal.pone.0003411 (PMC2565832; doi:10.1371/journal.pone.0003411)
Supplement: Supporting Information S1 — This archive contains source code files of the simulation model used in the manuscript by Honma et al. (2008). For users of MS Windows, please compile honma2008.dpr with Borland Delphi. About free versions of Delphi, please refer to the following site. http://cc.codegear.com/free/delphi For users of ther Operating systems (Linux, FreeBSD, MacOS/OSX, OS/2), please compile honma2008.pas with Free Pascal. Free Pascal Compiler is freely downloadable from the following site. http://www.freepascal.org/ Contents 1. honma2008.dpr Pascal code file for Borland Delphi (ver.5 or later). 2. honma2008.pas Pascal code file for Free Pascal (ver.2 or later). 3. random.pas/randomfp.pas Pascal unit files coding the Mersenne Twister random generator. Random.pas for Delphi and randomfp.pas for Free Pascal. These source codes is based on that by H.Yamamoto. http://www.asahi-net.or.jp/jz6h-ymmt/download/MTmain.pas 4. params.txt Text file including parameters of the simulateion. This file is used in execution of the compiled binary. (0.01 MB ZIP) [file pone.0003411.s002.zip › honma2008/honma2008(3)/params.txt]

Replication=5000
NumOfIntervals=1000
VariableLearningRate=0
LearningRate=0.5
Phi=0.02
P0=1.0
Pasymp=1.0
DecMaking=2

//VariableLearningRate: 0 as no, 1 as yes
//DecMaking (decision making type):
//      0 as linear, 1 as threshold, 2 as optimal foraging
