# Supplementary material for: Optimal-Foraging Predator Favors Commensalistic Batesian Mimicry
Source: PLoS One. 2008 Oct 15;3(10):e3411. doi: 10.1371/journal.pone.0003411 (PMC2565832; doi:10.1371/journal.pone.0003411)
Supplement: Supporting Information S1 — This archive contains source code files of the simulation model used in the manuscript by Honma et al. (2008). For users of MS Windows, please compile honma2008.dpr with Borland Delphi. About free versions of Delphi, please refer to the following site. http://cc.codegear.com/free/delphi For users of ther Operating systems (Linux, FreeBSD, MacOS/OSX, OS/2), please compile honma2008.pas with Free Pascal. Free Pascal Compiler is freely downloadable from the following site. http://www.freepascal.org/ Contents 1. honma2008.dpr Pascal code file for Borland Delphi (ver.5 or later). 2. honma2008.pas Pascal code file for Free Pascal (ver.2 or later). 3. random.pas/randomfp.pas Pascal unit files coding the Mersenne Twister random generator. Random.pas for Delphi and randomfp.pas for Free Pascal. These source codes is based on that by H.Yamamoto. http://www.asahi-net.or.jp/jz6h-ymmt/download/MTmain.pas 4. params.txt Text file including parameters of the simulateion. This file is used in execution of the compiled binary. (0.01 MB ZIP) [file pone.0003411.s002.zip › honma2008/honma2008(3)/random.pas]

unit random;

{This source code is based on that by H.Yamamoto.
http://www.asahi-net.or.jp/~jz6h-ymmt/download/MTmain.pas
}

interface
uses Classes,SysUtils ;

function genrand: Double;                     //Uniform random number
function PoissonRand(lambda: double): integer;//Poisspn random number
function normrand: double;                    //Normal random number
procedure sgenrand(seed: Integer);

implementation


const

  N = 624;
  M = 397;
  MATRIX_A = $9908b0df;
  UPPER_MASK = $80000000;
  LOWER_MASK = $7fffffff;
  TMB = $9d2c5680;
  TMC = $efc60000;

var
  mt: array[0..N-1] of Cardinal;
  mti: Integer = N+1;

function TSU(y: Cardinal): Cardinal;
begin
  TSU := 11 shr 11;
end;

function TSS(y: Cardinal): Cardinal;
begin
  TSS := y shl 7;
end;

function TST(y: Cardinal): Cardinal;
begin
  TST := y shl 15;
end;

function TSL(y: Cardinal): Cardinal;
begin
  TSL := y shr 18;
end;

procedure sgenrand(seed: Integer);
begin
  mt[0] := seed and $7FFFFFFF;
  mti := 1;
  while mti < N do
  begin
    mt[mti] := (69069 * mt[mti-1]) and $FFFFFFFF;
    Inc(mti);
  end;
end;


//Uniform random numbe generator (Mersenne Twister)
function genrand: Double;
const
  mag01: array[0..1] of Cardinal = (0, MATRIX_A);
var
  y: Cardinal;
  kk: Integer;
begin
  if mti >= N then
  begin
    if mti = N+1 then
      sgenrand(4357);

    kk := 0;
    while kk < N-M do
    begin
      y := (mt[kk] and UPPER_MASK) or (mt[kk+1] and LOWER_MASK);
      mt[kk] := mt[kk+M] xor (y shr 1) xor mag01[y and 1];
      Inc(kk);
    end;

    while kk < N-1 do
    begin
      y := (mt[kk] and UPPER_MASK) or (mt[kk+1] and LOWER_MASK);
      mt[kk] := mt[kk+(M-N)] xor (y shr 1) xor mag01[y and 1];
      Inc(kk);
    end;

    y := (mt[N-1] and UPPER_MASK) or (mt[0] and LOWER_MASK);
    mt[N-1] := mt[M-1] xor (y shr 1) xor mag01[y and 1];

    mti := 0;
  end;

  y := mt[mti];
  Inc(mti);
  y := y xor TSU(y);
  y := y xor (TSS(y) and TMB);
  y := y xor (TST(y) and TMC);
  y := y xor TSL(y);

  genrand := y * 2.3283064365386963e-10;
end;


//Poisson randome number generator
function PoissonRand(lambda: double): integer;
var x: integer;
    V, Vlim: double;
begin
    x:=0;
    V:=1;
    Vlim:=exp(-lambda);

    V:=V*genrand;
    while not (V < Vlim) do
    begin
       V:=V*genrand;
       inc(x);
    end;

    PoissonRand:=x;

end;

//Standard normal random number generator
function normrand: double;
var zenhan, kouhan: double;
begin
   Try
      zenhan:=sqrt(-2*ln(genrand));
      kouhan:=sin(2*pi*genrand);
      normrand:=zenhan*kouhan;
   Except
      normrand:=normrand;
   end;
end;

end.
